# Supplementary material for: Strategies to strengthen COVID-19 vaccine uptake and improve vaccine equity in U.S. Territories and Freely Associated States during the first six months of vaccine rollout
Source: Vaccine. Author manuscript; Available in PMC 2025 Apr 15. (PMC11998123; doi:10.1016/j.vaccine.2024.05.005)
Supplement: Supplementary Tables [file NIHMS2009565-supplement-Supplementary_Tables.xlsx]

## Sheet: Key time points
12/14/2020 - Phase 1a launched; varied by jurisdiction, but mostly essential workers and 65+

## Sheet: Coverage table option 1
Table X. COVID-19 vaccine distribution, administration, and coverage data by jurisdiction – January through July, 2021
	Vaccine distribution and administration data				Vaccination coverage by age group
	Doses distributed	Doses distributed per 100K	Doses administered	Doses administered per 100K	18-64 years				65+ years
					≥1 dose		Completed primary series		≥1 dose		Completed primary series
					n	%	n	%	n	%	n	%
American Samoa
2021-01-15	18450	33130	3883	6973	0	0	0	0	0	0	0	0
2021-02-15	29450	52883	16109	28927	8577	19.8	0	0	0	0	0	0
2021-03-15	43210	77592	24300	43635	12898	37.9677	7405	21.798	2021	21.4	1414	15
2021-04-15	43810	78669	34786	62465	16671	49.1343	12763	37.6163	2333	24.7	2018	21.4
2021-05-15	54030	97021	40525	72770	19202	56.5188	15357	45.2015	2500	26.5	2228	23.6
2021-06-15	54030	97021	44386	79703	20700	61.0083	17048	50.2449	2593	27.5	2333	24.7
2021-07-15
2021-08-15
2021-09-15
2021-10-15
2021-11-15
2021-12-15
Commonwealth of the Northern Mariana Islands
2021-01-15	18650	32787	4909	8630	0	0	0	0	0	0	0	0
2021-02-15	29650	52125	13932	24493	7976	18	0	0	0	0	0	0
2021-03-15	44010	77371	22134	38912	10839	31.2957	7286	21.037	2104	21.8	1865	19.4
2021-04-15	62910	110597	34303	60306	17049	49.1438	12371	35.6595	2331	24.2	2210	22.9
2021-05-15	72330	127158	44424	78099	20710	59.8189	17872	51.6216	2538	26.3	2354	24.4
2021-06-15	72330	127158	51945	91321	23266	67.1453	20950	60.4613	2661	27.6	2556	26.5
2021-07-15
2021-08-15
2021-09-15
2021-10-15
2021-11-15
2021-12-15
Federated States of Micronesia
2021-01-15	9800	9456	694	670	0	0	0	0	0	0	0	0
2021-02-15	30000	28946	9415	9084	8554	10.6	0	0	0	0	0	0
2021-03-15	47400	45734	19841	19144	11125	17.5961	6699	10.5956	1242	7.1	812	4.6
2021-04-15	63200	60979	28337	27341	15764	24.9262	9925	15.6935	1605	9.1	1160	6.6
2021-05-15	77800	75065	38461	37109	20535	32.5807	14990	23.783	1957	11.1	1612	9.2
2021-06-15	78800	76030	47128	45471	25251	39.9207	20644	32.6372	2314	13.2	2058	11.7
2021-07-15
2021-08-15
2021-09-15
2021-10-15
2021-11-15
2021-12-15
Guam
2021-01-15	34300	20692	3791	2287	0	0	0	0	0	0	0	0
2021-02-15	51300	30947	38640	23310	27630	21.4	0	0	0	0	0	0
2021-03-15	87860	53002	66607	40181	25878	25.6004	19593	19.3828	11076	39.4	9472	33.7
2021-04-15	140740	84902	107691	64965	53028	52.508	29414	29.1255	13176	46.9	10861	38.7
2021-05-15	173470	104646	145724	87908	65385	64.7732	50863	50.3871	14089	50.2	12348	44
2021-06-15	215770	130164	173930	104924	74731	73.9676	64432	63.7738	14814	52.7	13610	48.5
2021-07-15
2021-08-15
2021-09-15
2021-10-15
2021-11-15
2021-12-15
Republic of Palau
2021-01-15
2021-02-15
2021-03-15
2021-04-15
2021-05-15
2021-06-15
2021-07-15
2021-08-15
2021-09-15
2021-10-15
2021-11-15
2021-12-15
Republic of the Marshall Islands
2021-01-15	13600	23282	771	1320	0	0	0	0	0	0	0	0
2021-02-15	21000	35951	5938	10166	5007	11	0	0	0	0	0	0
2021-03-15	35600	60945	16007	27403	10393	29.1765	4334	12.1669	785	7.9	418	4.2
2021-04-15	51300	87823	23566	40344	12585	35.3493	9352	26.2683	878	8.9	667	6.7
2021-05-15	51300	87823	28726	49177	14607	40.9733	12361	34.6732	952	9.6	807	8.2
2021-06-15	51300	87823	31420	53789	15999	44.9573	13809	38.8034	1026	10.4	875	8.8
2021-07-15
2021-08-15
2021-09-15
2021-10-15
2021-11-15
2021-12-15
Puerto Rico
2021-01-15	310325	9717	113572	3556	0	0	0	0	0	0	0	0
2021-02-15	706800	22131	382721	11984	260908	10	0	0	0	0	0	0
2021-03-15	1439970	45088	748982	23452	245396	13.5202	173234	9.54437	227833	33.5	106584	15.7
2021-04-15	2577250	80698	1468663	45986	583798	30.0789	307108	15.8231	364400	53.6	269592	39.7
2021-05-15	3673280	115017	2331388	73000	993455	51.1577	639695	32.9409	417332	61.4	340654	50.1
2021-06-15	3906830	122330	2934670	91890	1190690	61.2976	898701	46.2658	451227	66.4	377729	55.6
2021-07-15
2021-08-15
2021-09-15
2021-10-15
2021-11-15
2021-12-15
United States Virgin Islands
2021-01-15	11825	11296	1714	1637	0	0	0	0	0	0	0	0
2021-02-15	26425	25244	12309	11759	8257	10.1	0	0	0	0	0	0
2021-03-15	46500	44421	27261	26042	10976	17.1813	4725	7.39628	6848	38.6	3873	21.8
2021-04-15	63340	60508	54127	51707	19707	30.8792	13591	21.2959	10385	58.5	7945	44.8
2021-05-15	68820	65743	67527	64508	23627	37.0178	18906	29.6211	11777	66.4	10122	57.1
2021-06-15	77040	73596	74832	71486	26034	40.7917	21701	34.0025	12447	70.2	11013	62.1
2021-07-15
2021-08-15
2021-09-15
2021-10-15
2021-11-15
2021-12-15
United States
2021-01-15	31036550	9348	12917607	3891	0	0	0	0	0	0	0	0
2021-02-15	70135900	21126	54260570	16344	32306711	12.5	0	0	0	0	0	0
2021-03-15	135847835	40918	109081860	32856	35867034	17.6315	18649381	9.16768	35040968	63.9	19637224	35.8
2021-04-15	255400665	76929	198317040	59735	81255991	39.9243	44624176	21.9256	43533959	79.4	33643177	61.4
2021-05-15	344503395	103767	270832342	81577	107236708	52.7373	80714167	39.694	46138061	84.1	39599069	72.2
2021-06-15	374865165	112912	311886674	93943	119362551	58.6636	99204836	48.7566	47504467	86.6	41836490	76.3
2021-07-15
2021-08-15
2021-09-15
2021-10-15
2021-11-15
2021-12-15
Global
2021-01-15
2021-02-15
2021-03-15
2021-04-15
2021-05-15
2021-06-15
Data source: https://data.cdc.gov/Vaccinations/COVID-19-Vaccinations-in-the-United-States-Jurisdi/unsk-b7fc
Total number of delivered doses, as of date indicated.
Total number of administered doses based on the jurisdiction (state/territory) where administered, as of date indicated.
Total number of people with at least one dose based on the jurisdiction where recipient lives, as of date indicated.
Total number of people with a completed primary series (have second dose of a two-dose vaccine or one dose of a single-dose vaccine) based on the jurisdiction where recipient lives, as of date indicated.

## Sheet: Supplementary Table 1. Pop
Supplementary Table 1. Estimated population size by age group and jurisdiction*
	Total population (all ages)	18 - 64 years	≥65 years	≥18 years
American Samoa	49710	28640	3147	31787
Commonwealth of the Northern Mariana Islands	47329	30917	3535	34452
Federated States of Micronesia	102843	55390	3373	58763
Guam	153836	95280	17190	112470
Republic of the Marshall Islands	42418	23477	1569	25046
Republic of Palau	17614	11938	1671	13609
Puerto Rico	3311274	2006338	703925	2710263
United States Virgin Islands	87146	51517	18541	70058
*Data from most recent publicly available census.

## Sheet: Supplementary Table 2. Flu Data
Supplementary Table 2. End of season influenza vaccination coverage, by jurisdiction* and season
	2018-2019 season						2019-2020 season
	18+ years		18-64 years		65+ years		18+ years		18-64 years		65+ years
	Coverage (%)	95% CI (%)	Coverage (%)	95% CI (%)	Coverage (%)	95% CI (%)	Coverage (%)	95% CI (%)	Coverage (%)	95% CI (%)	Coverage (%)	95% CI (%)
American Samoa	4.95141	--	5.01782	--	4.35335	--	16.6137	--	17.4142	--	9.40578	--
Commonwealth of the Northern Mariana Islands	26.3639	--	26.8978	--	20.4513	--	29.5737	--	29.825	--	26.7908	--
Federated States of Micronesia	10.8798	--	10.8385	--	11.5328	--	11.0984	--	11.0428	--	11.9775	--
Guam	20.7	17.8 - 23.6	20	16.9 - 23.1	27.3	21.0 - 33.6	29.1	26.0 - 32.2	27.8	24.5 - 31.1	41.3	33.9 - 48.7
Puerto Rico	14.7	12.2 - 17.2	11	8.5 - 13.5	27.9	22.0 - 33.8	18	14.5 - 21.5	15	11.1 - 18.9	27.6	19.8 - 35.4
Republic of the Marshall islands	17.1638	--	17.0007	--	21.4351	--	27.6878	--	27.2781	--	38.4196	--
Republic of Palau	6.18708	--	6.17356	--	6.28366	--	5.9299	--	5.64584	--	7.95931	--
U.S. Virgin Islands	4.40314	--	2.69886	--	58.2063	--	6.99365	--	4.31176	--	48.9583	--
United States	37.8	37.4 - 38.2	58.9	58.3 - 59.5	58.9	58.3 - 59.5	42.1	41.5 - 42.7	36.1	35.5 - 36.7	63.1	62.1 - 64.1
Abbreviations. CNMI=Commonwealth of the Northern Mariana Islands; FSM=Federated States of Micronesia; PR=Puerto Rico; RMI=Republic of the Marshall Islands; USVI=United States Virgin Islands; US=United States.
*Data for Guam, PR, and US from the National Immunization Survey (https://data.cdc.gov/Flu-Vaccinations/Influenza-Vaccination-Coverage-for-All-Ages-6-Mont/vh55-3he6). Data for American Samoa, CNMI, FSM, Palau, RMI, and USVI from jurisdictional immunization information systems.

## Sheet: Supplement Table 3. COVID Data
Supplementary Table 2. COVID-19 vaccine distribution, administration, and coverage data by jurisdiction – 2021
	Vaccine distribution and administration data				Vaccination coverage by age group§
	Doses distrubted*	Doses distributed per 100K	Doses administered†	Doses administered per 100K	18-64 years				65+ years				18+ years
					≥1 dose		Completed primary series¶		≥1 dose		Completed primary series		≥1 dose		Completed primary series
					n	%	n	%	n	%	n	%	n	%	n	%
American Samoa
2021-01-15	18450	33130	3883	6973	2973	10.3806	672	2.34637	1018	32.3483	111	3.52717	3991	12.5554	783	2.46327
2021-02-15	29450	52883	16109	28927	8314	29.0293	5665	19.78	2269	72.1004	1731	55.0048	10583	33.2935	7396	23.2674
2021-03-15	43210	77592	24300	43635	13493	47.1124	9177	32.0426	2922	92.8503	2375	75.4687	16415	51.6406	11552	36.3419
2021-04-15	43810	78669	34786	62465	16891	58.977	14023	48.963	3251	99.9	2989	94.9793	20142	63.3655	17012	53.5187
2021-05-15	54030	97021	40525	72770	19165	66.9169	16554	57.8003	3416	99.9	3242	99.9	22581	71.0385	19796	62.277
2021-06-15	54030	97021	44386	79703	20837	72.7549	18524	64.6788	3542	99.9	3400	99.9	24379	76.6949	21924	68.9716
2021-07-15	54930	98637	49122	88208	22504	78.5754	20379	71.1557	3622	99.9	3521	99.9	26126	82.1908	23900	75.188
2021-08-15	58530	105102	53819	96642	23748	82.919	21713	75.8135	3681	99.9	3582	99.9	27429	86.29	25295	79.5766
2021-09-15	62040	111404	58461	104978	25979	90.7088	23292	81.3268	3769	99.9	3657	99.9	29748	93.5854	26949	84.7799
2021-10-15	68550	123094	63952	114838	27408	95.6983	26010	90.817	3858	99.9	3782	99.9	31266	98.361	29792	93.7238
2021-11-15	75120	158508	66788	140927	27599	96.3652	26421	92.2521	3888	99.9	3806	99.9	31487	99.0562	30227	95.0923
2021-12-15	78710	166083	73265	154594	28105	98.132	26808	93.6034	3944	99.9	3824	99.9	32049	99.9	30632	96.3664
Commonwealth of the Northern Mariana Islands
2021-01-15	18650	32787	4909	8630	2305	7.41181	945	3.03868	1465	52.4713	486	17.4069	3770	11.1239	1431	4.22236
2021-02-15	29650	52125	13932	24493	6002	19.2997	3904	12.5535	2438	87.3209	1937	69.3768	8440	24.9034	5841	17.2347
2021-03-15	44010	77371	22134	38912	9654	31.0428	7168	23.049	2860	99.9	2687	96.2393	12514	36.9243	9855	29.0785
2021-04-15	62910	110597	34303	60306	15917	51.1817	12586	40.4708	3232	99.9	3222	99.9	19149	56.5017	15808	46.6437
2021-05-15	72330	127158	44424	78099	19437	62.5004	18569	59.7093	3520	99.9	3535	99.9	22957	67.7377	22104	65.2209
2021-06-15	72330	127158	51945	91321	22317	71.7611	21728	69.8672	3722	99.9	3794	99.9	26039	76.8316	25522	75.3061
2021-07-15	72330	127158	58320	102528	24551	78.9447	24478	78.7099	3883	99.9	3983	99.9	28434	83.8984	28461	83.978
2021-08-15	78180	137442	64104	112696	26820	86.2407	26662	85.7327	4005	99.9	4144	99.9	30825	90.9534	30806	90.8973
2021-09-15	82590	145195	68675	120732	28094	90.3373	28450	91.482	4137	99.9	4232	99.9	32231	95.1019	32682	96.4327
2021-10-15	86200	151542	71221	125208	28596	91.9515	29338	94.3374	4169	99.9	4303	99.9	32765	96.6776	33641	99.2623
2021-11-15	91800	177046	77649	149754	29446	94.6847	29865	96.032	4244	99.9	4336	99.9	33690	99.4069	34201	99.9
2021-12-15	109990	212127	90074	173717	32265	99.9	30838	99.1607	4542	99.9	4414	99.9	36807	99.9	35252	99.9
Federated States of Micronesia
2021-01-15	9800	9456	694	670	1008	1.81982	ND	ND	62	1.83813	ND	ND	1070	1.82286	ND	ND
2021-02-15	30000	28946	9415	9084	7570	13.6667	1117	2.01661	1386	41.091	85	2.52001	8956	15.2575	1202	2.17007
2021-03-15	47400	45734	19841	19144	11279	20.3629	6872	12.4066	1877	55.6478	1285	38.0966	13156	22.4126	8157	14.7265
2021-04-15	63200	60979	28337	27341	16185	29.2201	10780	19.462	2439	72.3095	1848	54.788	18624	31.728	12628	22.7983
2021-05-15	77800	75065	38461	37109	20836	37.6169	15870	28.6514	2962	87.815	2513	74.5034	23798	40.5424	18383	33.1883
2021-06-15	78800	76030	47128	45471	25413	45.8801	21547	38.9005	3427	99.9	3128	92.7364	28840	49.132	24675	44.5478
2021-07-15	78800	76030	53616	51731	28795	51.9859	25704	46.4055	3760	99.9	3533	99.9	32555	55.4609	29237	52.7839
2021-08-15	80600	77767	58845	56777	33812	61.0435	30241	54.5965	4320	99.9	4089	99.9	38132	64.9619	34330	61.9787
2021-09-15	83600	80662	68972	66548	37745	68.1441	33398	60.2961	4736	99.9	4404	99.9	42481	72.3709	37802	68.247
2021-10-15	86570	83527	74346	71733	39490	71.2945	36258	65.4595	4910	99.9	4702	99.9	44400	75.6401	40960	73.9484
2021-11-15	102480	100156	78291	76516	40937	73.9068	37889	68.404	4974	99.9	4810	99.9	45911	78.2143	42699	77.0879
2021-12-15	108760	106294	82982	81100	42448	76.6348	38817	70.0794	5147	99.9	4854	99.9	47595	81.0832	43671	78.8428
Guam
2021-01-15	34300	20692	3791	2287	4887	5.12909	2076	2.17884	7039	40.9482	403	2.34439	11926	10.6037	2479	2.20414
2021-02-15	51300	30947	38640	23310	17850	18.7343	6026	6.32452	12739	74.107	8395	48.8365	30589	27.1975	14421	12.8221
2021-03-15	87860	53002	66607	40181	21320	22.3762	18510	19.427	13830	80.4538	12875	74.8982	35150	31.2528	31385	27.9052
2021-04-15	140740	84902	107691	64965	49773	52.2387	31832	33.4089	16656	96.8935	14924	86.8179	66429	59.0638	46756	41.572
2021-05-15	173470	104646	145724	87908	61524	64.5718	52139	54.7219	17728	99.9	16708	97.196	79252	70.465	68847	61.2137
2021-06-15	215770	130164	173930	104924	70082	73.5537	64033	67.2051	18472	99.9	17812	99.9	88554	78.7357	81845	72.7705
2021-07-15	215770	130164	196106	118301	75006	78.7217	70865	74.3755	18963	99.9	18445	99.9	93969	83.5503	89310	79.4078
2021-08-15	215770	130164	205629	124046	79703	83.6513	75201	78.9263	19390	99.9	18915	99.9	99093	88.1062	94116	83.681
2021-09-15	226300	136516	223405	134770	90356	94.8321	82445	86.5292	20036	99.9	19426	99.9	110392	98.1524	101871	90.5762
2021-10-15	239170	144280	245720	148231	93575	98.2105	88834	93.2347	20304	99.9	19844	99.9	113879	99.9	108678	96.6284
2021-11-15	260410	154556	262979	156081	95828	99.9	90941	95.4461	20581	99.9	20055	99.9	116409	99.9	110996	98.6894
2021-12-15	276780	164272	286509	170046	98321	99.9	92424	97.0025	20871	99.9	20169	99.9	119192	99.9	112593	99.9
Puerto Rico
2021-01-15	310325	9717	167683	5138	135856	6.77134	32818.5	1.63574	31650	4.49622	2079.49	0.295414	167506	6.18043	34898	1.28762
2021-02-15	706800	22131	380293	11652.6	213809	10.6567	312558	15.5785	166143	23.6024	44548.4	6.32858	379952	14.019	357106	13.1761
2021-03-15	1439970	45088	722330	22133	335804	16.7372	248449	12.3832	386046	54.8419	213245	30.2937	721850	26.6339	461694	17.035
2021-04-15	2577250	80698	1402332	42969.1	928208	46.2638	530034	26.418	464653	66.0089	430362	61.1375	1392861	51.3921	960396	35.4355
2021-05-15	3673280	115017	1816310	55653.8	1259522	62.7772	1.0005e+06	49.8668	497307	70.6477	475647	67.5706	1756829	64.8213	1.47614e+06	54.465
2021-06-15	3906830	122330	2028772	62163.9	1382771	68.9201	1.26496e+06	63.048	515285	73.2017	504259	71.6354	1898056	70.0322	1.76921e+06	65.2783
2021-07-15	4236990	132667	2147442	65800.1	1462827	72.9103	1.36889e+06	68.2283	528681	75.1047	518588	73.6709	1991508	73.4802	1.88748e+06	69.6419
2021-08-15	4293790	134446	2285435	70028.4	1557780	77.6429	1.43947e+06	71.7461	541717	76.9566	530595	75.3767	2099497	77.4647	1.97006e+06	72.6891
2021-09-15	4921850	154112	2428501	74412.1	1665808	83.0273	1.5514e+06	77.3248	560656	79.6471	545738	77.5279	2226464	82.1494	2.09714e+06	77.3776
2021-10-15	4972950	155712	2462197	75444.6	1688540	84.1603	1.61556e+06	80.5229	567691	80.6465	561680	79.7925	2256231	83.2477	2.17724e+06	80.3332
2021-11-15	5780400	180994	2531822	77578	1703596	84.9107	1.64835e+06	82.1571	576360	81.878	570888	81.1006	2279956	84.1231	2.21924e+06	81.8827
2021-12-15	6230690	195094	2619873	80275.9	1722038	85.8299	1.68e+06	83.7345	584131	82.982	579527	82.328	2306169	85.0902	2.25953e+06	83.3692
Republic of the Marshall Islands
2021-01-15	13600	23282	771	1320	990	4.21689	ND	ND	149	9.49649	ND	ND	1139	4.54763	ND	ND
2021-02-15	21000	35951	5938	10166	7079	30.1529	1101	4.6897	942	60.0382	217	13.8305	8021	32.0251	1318	5.26232
2021-03-15	35600	60945	16007	27403	12111	51.5867	6326	26.9455	1256	80.051	872	55.5768	13367	53.3698	7198	28.7391
2021-04-15	51300	87823	23566	40344	14333	61.0512	11389	48.5113	1376	87.6992	1191	75.9082	15709	62.7206	12580	50.2276
2021-05-15	51300	87823	28726	49177	15746	67.0699	13580	57.8438	1477	94.1364	1314	83.7476	17223	68.7655	14894	59.4666
2021-06-15	51300	87823	31420	53789	17381	74.0342	15062	64.1564	1615	99.9	1410	89.8662	18996	75.8444	16472	65.767
2021-07-15	51300	87823	34349	58804	18840	80.2488	16713	71.1888	1706	99.9	1551	98.8528	20546	82.0331	18264	72.9218
2021-08-15	51300	87823	37410	64044	20163	85.8841	17870	76.1171	1834	99.9	1645	99.9	21997	87.8264	19515	77.9166
2021-09-15	51300	87823	39687	67942	21556	91.8175	19450	82.847	1927	99.9	1738	99.9	23483	93.7595	21188	84.5963
2021-10-15	57140	97821	41104	70368	22200	94.5606	19918	84.8405	1941	99.9	1776	99.9	24141	96.3866	21694	86.6166
2021-11-15	65910	84782	44518	57265	22882	97.4656	21183	90.2287	1969	99.9	1856	99.9	24851	99.2214	23039	91.9867
2021-12-15	68980	88731	46898	60326	23797	99.9	21805	92.8781	2009	99.9	1880	99.9	25806	99.9	23685	94.566
Republic of Palau
2021-01-15	Data not available				839	7.02798	0	0	395	23.6385	0	0	1234	9.06753	0	0
2021-02-15					1848	15.48	1000	8.37661	1296	77.5583	575	34.4105	3144	23.1024	1575	11.5732
2021-03-15					5890	49.3382	1845	15.4549	1734	99.9	1292	77.319	7624	56.0218	3137	23.0509
2021-04-15					7039	58.963	6950	58.2175	1908	99.9	1897	99.9	8947	65.7433	8847	65.0085
2021-05-15					10832	90.7355	8062	67.5322	2137	99.9	1995	99.9	12969	95.2972	10057	73.8996
2021-06-15					11644	97.5373	11314	94.773	2216	99.9	2186	99.9	13860	99.9	13500	99.1991
2021-07-15					12254	99.9	12043	99.9	2272	99.9	2265	99.9	14526	99.9	14308	99.9
2021-08-15					13024	99.9	12436	99.9	2305	99.9	2290	99.9	15329	99.9	14726	99.9
2021-09-15					14380	99.9	13126	99.9	2380	99.9	2306	99.9	16760	99.9	15432	99.9
2021-10-15					14841	99.9	13633	99.9	2401	99.9	2327	99.9	17242	99.9	15960	99.9
2021-11-15					15012	99.9	13721	99.9	2415	99.9	2334	99.9	17427	99.9	16055	99.9
2021-12-15					15111	99.9	13737	99.9	2425	99.9	2338	99.9	17536	99.9	16075	99.9
United States Virgin Islands
2021-01-15	11825	11296	5663	6498.29	2916	5.66027	539	1.04626	2054	11.0782	140	0.755083	4970	7.09412	679	0.969197
2021-02-15	26425	25244	18752	21517.9	7276	14.1235	3220	6.25036	5688	30.678	2516	13.5699	12964	18.5047	5736	8.1875
2021-03-15	46500	44421	35621	40875.1	14004	27.1833	7333	14.2341	8500	45.8443	5590	30.1494	22504	32.122	12923	18.4461
2021-04-15	63340	60508	55606	63807.9	20622	40.0295	15145	29.3981	10940	59.0044	8792	47.4192	31562	45.0512	23937	34.1674
2021-05-15	68820	65743	67812	77814.2	23816	46.2294	19432	37.7196	11940	64.3978	10431	56.2591	35756	51.0377	29863	42.6261
2021-06-15	77040	73596	73042	83815.7	26143	50.7464	22162	43.0188	12590	67.9036	11282	60.8489	38733	55.287	33444	47.7376
2021-07-15	81330	77694	78508	90087.9	28109	54.5626	24126	46.8311	13019	70.2174	11791	63.5942	41128	58.7056	35917	51.2675
2021-08-15	98400	94001	87528	100438	32673	63.4218	26334	51.1171	13959	75.2872	12262	66.1345	46632	66.562	38596	55.0915
2021-09-15	110580	105636	96190	110378	35106	68.1445	30322	58.8582	14406	77.6981	13107	70.692	49512	70.6729	43429	61.9901
2021-10-15	115160	110011	102198	117272	36378	70.6136	32175	62.4551	14749	79.548	13485	72.7307	51127	72.9781	45660	65.1746
2021-11-15	123260	115966	109126	125222	37315	72.4324	33346	64.7281	15161	81.7701	13762	74.2247	52476	74.9037	47108	67.2414
2021-12-15	129450	121789	118405	135870	38251	74.2493	34269	66.5198	15526	83.7387	13990	75.4544	53777	76.7607	48259	68.8844
United States
2021-01-15	31036550	9348	12917607	3891	ND	ND	ND	ND	ND	ND	ND	ND	ND	ND	ND	ND
2021-02-15	70135900	21126	54260570	16344	32306711	12.5	ND	ND	ND	ND	ND	ND	32306711	12.5	ND	ND
2021-03-15	135847835	40918	109081860	32856	35867034	17.6315	18649381	9.16768	35040968	63.9	19637224	35.8	70908002	27.5	38286605	14.8
2021-04-15	255400665	76929	198317040	59735	81255991	39.9243	44624176	21.9256	43533959	79.4	33643177	61.4	124789950	48.3	78267353	30.3
2021-05-15	344503395	103767	270832342	81577	107236708	52.7373	80714167	39.694	46138061	84.1	39599069	72.2	153374769	59.4	120313236	46.6
2021-06-15	374865165	112912	311886674	93943	119362551	58.6636	99204836	48.7566	47504467	86.6	41836490	76.3	166867018	64.6	141041326	54.6
2021-07-15	388738495	117091	336054953	101223	126778629	62.3209	109476266	53.8156	48618443	88.7	43360265	79.1	175397072	67.9	152836531	59.2
2021-08-15	415957645	125290	356433665	107361	136146636	66.9677	115056741	56.5941	49734266	90.7	44183059	80.6	185880902	72	159239800	61.7
2021-09-15	461117525	138892	382294795	115150	145386144	71.4594	123293693	60.6006	50816490	92.7	45171798	82.4	196202634	76	168465491	65.2
2021-10-15	493139295	148538	406570875	122463	151097126	74.2754	130241619	64.0234	52246196	95.3	46084052	84	203343322	78.7	176325671	68.3
2021-11-15	553705305	166774	442005260	133131	155957431	76.6323	135151723	66.409	54339137	99.2	47150081	86.1	210296568	81.4	182301804	70.6
2021-12-15	599876215	180681	488296089	147073	162469858	80.6696	138660571	68.8478	56028463	95	47825840	87.3	218498321	84.6	186486411	72.2
Abbreviations. CDC= Centers for Disease Control and Prevention; CNMI=Commonwealth of the Northern Mariana Islands; FSM=Federated States of Micronesia; ND=No data; PR=Puerto Rico; RMI=Republic of the Marshall Islands; USVI=United States Virgin Islands; US=United States.
*Vaccine distribution data from CDC COVID Data Tracker, accessed at https://data.cdc.gov/Vaccinations/COVID-19-Vaccinations-in-the-United-States-Jurisdi/unsk-b7fc.
†Vaccine administration data for all jurisdictions except PR and USVI from CDC COVID Data Tracker, accessed at https://data.cdc.gov/Vaccinations/COVID-19-Vaccinations-in-the-United-States-Jurisdi/unsk-b7fc. PR and USVI immunization programs provided internal vaccine administration data.
§Vaccination coverage data for American Samoa, CNMI, FSM, Palau, and RMI were provided by jurisdictional immunization information systems. Vaccination coverage data for PR and USVI from internal data provided by respective immunization programs. Vaccination coverage data for US from CDC COVID Data Tracker, accessed at https://data.cdc.gov/Vaccinations/COVID-19-Vaccinations-in-the-United-States-Ju…
¶Completed primary series defined as receipt of one Janssen/Johnson & Johnson vaccine or two doses of original, monovalent mRNA vaccines.

## Sheet: Fig 1. Main vs. outer
Figure 1. COVID-19 vaccination coverage* among adults ≥18 years as of June 15, 2021, by region – Federated States of Micronesia
*Completed primary series defined as receipt of one Janssen/Johnson & Johnson vaccine or two doses of original, monovalent mRNA vaccines.

## Sheet: Fig 2. COVID coverage
Figure 1: Completion of COVID-19 primary series* among adults ≥18 years, by jurisdiction - 2021
Abbreviations. CDC=Centers for Disease Control and Prevention; CNMI=Commonwealth of the Northern Mariana Islands; FSM=Federated States of Micronesia; PR=Puerto Rico; RMI=Republic of the Marshall Islands; USVI=United States Virgin Islands; US=United States.
*Completed primary series defined as receipt of one Janssen/Johnson & Johnson vaccine or two doses of original, monovalent mRNA vaccines. Vaccination coverage data for American Samoa, CNMI, FSM, Palau, and RMI from jurisdictional immunization information systems. Vaccination coverage data for PR and USVI from internal data provided by respective immunization programs. Vaccination coverage data fo…

## Sheet: Coverage CDT + IIS
Table X. COVID-19 vaccine distribution, administration, and coverage data by jurisdiction – January through July, 2021
	Vaccine distribution and administration data				Vaccination coverage by age group
	Doses distrubted	Doses distributed per 100K	Doses administered	Doses administered per 100K	18-64 years				18+ years				65+ years
					≥1 dose		Completed primary series		≥1 dose		Completed primary series		≥1 dose		Completed primary series
					n	%	n	%	n	%	n	%	n	%	n	%
American Samoa
2021-01-15	18450	33130	3883	6973	0	0	0	0	0	0	0	0	0	0	0	0
2021-02-15	29450	52883	16109	28927	8577	19.8	0	0	8577	19.8	0	0	0	0	0	0
2021-03-15	43210	77592	24300	43635	12898	37.9677	7405	21.798	14919	34.4	8819	20.3	2021	21.4	1414	15
2021-04-15	43810	78669	34786	62465	16671	49.1343	12763	37.6163	19004	43.8	14781	34.1	2333	24.7	2018	21.4
2021-05-15	54030	97021	40525	72770	19202	56.5188	15357	45.2015	21702	50	17585	40.5	2500	26.5	2228	23.6
2021-06-15	54030	97021	44386	79703	20700	61.0083	17048	50.2449	23293	53.7	19381	44.7	2593	27.5	2333	24.7
2021-07-15
2021-08-15
2021-09-15
2021-10-15
2021-11-15
2021-12-15
Commonwealth of the Northern Mariana Islands
2021-01-15	18650	32787	4909	8630	0	0	0	0	0	0	0	0	0	0	0	0
2021-02-15	29650	52125	13932	24493	7976	18	0	0	7976	18	0	0	0	0	0	0
2021-03-15	44010	77371	22134	38912	10839	31.2957	7286	21.037	12943	29.2	9151	20.7	2104	21.8	1865	19.4
2021-04-15	62910	110597	34303	60306	17049	49.1438	12371	35.6595	19380	43.7	14581	32.9	2331	24.2	2210	22.9
2021-05-15	72330	127158	44424	78099	20710	59.8189	17872	51.6216	23248	52.5	20226	45.7	2538	26.3	2354	24.4
2021-06-15	72330	127158	51945	91321	23266	67.1453	20950	60.4613	25927	58.5	23506	53.1	2661	27.6	2556	26.5
2021-07-15
2021-08-15
2021-09-15
2021-10-15
2021-11-15
2021-12-15
Federated States of Micronesia
2021-01-15	9800	9456	694	670	0	0	0	0	0	0	0	0	0	0	0	0
2021-02-15	30000	28946	9415	9084	8554	10.6	0	0	8554	10.6	0	0	0	0	0	0
2021-03-15	47400	45734	19841	19144	11125	17.5961	6699	10.5956	12367	15.3	7511	9.3	1242	7.1	812	4.6
2021-04-15	63200	60979	28337	27341	15764	24.9262	9925	15.6935	17369	21.5	11085	13.7	1605	9.1	1160	6.6
2021-05-15	77800	75065	38461	37109	20535	32.5807	14990	23.783	22492	27.9	16602	20.6	1957	11.1	1612	9.2
2021-06-15	78800	76030	47128	45471	25251	39.9207	20644	32.6372	27565	34.1	22702	28.1	2314	13.2	2058	11.7
2021-07-15
2021-08-15
2021-09-15
2021-10-15
2021-11-15
2021-12-15
Guam
2021-01-15	34300	20692	3791	2287	0	0	0	0	0	0	0	0	0	0	0	0
2021-02-15	51300	30947	38640	23310	27630	21.4	0	0	27630	21.4	0	0	0	0	0	0
2021-03-15	87860	53002	66607	40181	25878	25.6004	19593	19.3828	36954	28.6	29065	22.5	11076	39.4	9472	33.7
2021-04-15	140740	84902	107691	64965	53028	52.508	29414	29.1255	66204	51.3	40275	31.2	13176	46.9	10861	38.7
2021-05-15	173470	104646	145724	87908	65385	64.7732	50863	50.3871	79474	61.6	63211	49	14089	50.2	12348	44
2021-06-15	215770	130164	173930	104924	74731	73.9676	64432	63.7738	89545	69.4	78042	60.4	14814	52.7	13610	48.5
2021-07-15
2021-08-15
2021-09-15
2021-10-15
2021-11-15
2021-12-15
Republic of Palau
2021-01-15
2021-02-15
2021-03-15
2021-04-15
2021-05-15
2021-06-15
2021-07-15
2021-08-15
2021-09-15
2021-10-15
2021-11-15
2021-12-15
Republic of the Marshall Islands
2021-01-15	13600	23282	771	1320	0	0	0	0	0	0	0	0	0	0	0	0
2021-02-15	21000	35951	5938	10166	5007	11	0	0	5007	11	0	0	0	0	0	0
2021-03-15	35600	60945	16007	27403	10393	29.1765	4334	12.1669	11178	24.6	4752	10.4	785	7.9	418	4.2
2021-04-15	51300	87823	23566	40344	12585	35.3493	9352	26.2683	13463	29.6	10019	22	878	8.9	667	6.7
2021-05-15	51300	87823	28726	49177	14607	40.9733	12361	34.6732	15559	34.2	13168	28.9	952	9.6	807	8.2
2021-06-15	51300	87823	31420	53789	15999	44.9573	13809	38.8034	17025	37.4	14684	32.3	1026	10.4	875	8.8
2021-07-15
2021-08-15
2021-09-15
2021-10-15
2021-11-15
2021-12-15
Puerto Rico
2021-01-15	310325	9717	113572	3556	0	0	0	0	0	0	0	0	0	0	0	0
2021-02-15	706800	22131	382721	11984	260908	10	0	0	260908	10	0	0	0	0	0	0
2021-03-15	1439970	45088	748982	23452	245396	13.5202	173234	9.54437	473229	19	279818	11.2	227833	33.5	106584	15.7
2021-04-15	2577250	80698	1468663	45986	583798	30.0789	307108	15.8231	948198	36.2	576700	22	364400	53.6	269592	39.7
2021-05-15	3673280	115017	2331388	73000	993455	51.1577	639695	32.9409	1410787	53.8	980349	37.4	417332	61.4	340654	50.1
2021-06-15	3906830	122330	2934670	91890	1190690	61.2976	898701	46.2658	1641917	62.6	1276430	48.7	451227	66.4	377729	55.6
2021-07-15
2021-08-15
2021-09-15
2021-10-15
2021-11-15
2021-12-15
United States Virgin Islands
2021-01-15	11825	11296	1714	1637	0	0	0	0	0	0	0	0	0	0	0	0
2021-02-15	26425	25244	12309	11759	8257	10.1	0	0	8257	10.1	0	0	0	0	0	0
2021-03-15	46500	44421	27261	26042	10976	17.1813	4725	7.39628	17824	21.9	8598	10.5	6848	38.6	3873	21.8
2021-04-15	63340	60508	54127	51707	19707	30.8792	13591	21.2959	30092	36.9	21536	26.4	10385	58.5	7945	44.8
2021-05-15	68820	65743	67527	64508	23627	37.0178	18906	29.6211	35404	43.4	29028	35.6	11777	66.4	10122	57.1
2021-06-15	77040	73596	74832	71486	26034	40.7917	21701	34.0025	38481	47.2	32714	40.1	12447	70.2	11013	62.1
2021-07-15
2021-08-15
2021-09-15
2021-10-15
2021-11-15
2021-12-15
United States
2021-01-15	31036550	9348	12917607	3891	0	0	0	0	0	0	0	0	0	0	0	0
2021-02-15	70135900	21126	54260570	16344	32306711	12.5	0	0	32306711	12.5	0	0	0	0	0	0
2021-03-15	135847835	40918	109081860	32856	35867034	17.6315	18649381	9.16768	70908002	27.5	38286605	14.8	35040968	63.9	19637224	35.8
2021-04-15	255400665	76929	198317040	59735	81255991	39.9243	44624176	21.9256	124789950	48.3	78267353	30.3	43533959	79.4	33643177	61.4
2021-05-15	344503395	103767	270832342	81577	107236708	52.7373	80714167	39.694	153374769	59.4	120313236	46.6	46138061	84.1	39599069	72.2
2021-06-15	374865165	112912	311886674	93943	119362551	58.6636	99204836	48.7566	166867018	64.6	141041326	54.6	47504467	86.6	41836490	76.3
2021-07-15
2021-08-15
2021-09-15
2021-10-15
2021-11-15
2021-12-15
Global
2021-01-15
2021-02-15
2021-03-15
2021-04-15
2021-05-15
2021-06-15
2021-07-15
2021-08-15
2021-09-15
2021-10-15
2021-11-15
2021-12-15
Data source: https://data.cdc.gov/Vaccinations/COVID-19-Vaccinations-in-the-United-States-Jurisdi/unsk-b7fc
Total number of delivered doses, as of date indicated.
Total number of administered doses based on the jurisdiction (state/territory) where administered, as of date indicated.
Total number of people with at least one dose based on the jurisdiction where recipient lives, as of date indicated.
Total number of people with a completed primary series (have second dose of a two-dose vaccine or one dose of a single-dose vaccine) based on the jurisdiction where recipient lives, as of date indicated.
